# Supplementary material for: Experimental Arthritis Inhibits Adult Hippocampal Neurogenesis in Mice
Source: Cells. 2022 Feb 24;11(5):791. doi: 10.3390/cells11050791 (PMC8909078; doi:10.3390/cells11050791)
Supplement: Supplementary file 1 [file cells-11-00791-s001.zip]

Archive with 1 entries (1 files):
- CELLS 1604080 Rusznak_Chronic inflammation and AN Supplementary materials 2022.02.25..pdf
